# Supplementary material for: Improved prime editors enable pathogenic allele correction and cancer modelling in adult mice
Source: Nat Commun. 2021 Apr 9;12:2121. doi: 10.1038/s41467-021-22295-w (PMC8035190; doi:10.1038/s41467-021-22295-w)
Supplement: Supplementary file 3 — Source Data [file 41467_2021_22295_MOESM3_ESM.xlsx]

## Sheet: Figure 1b
All raw data and Statistical significance calculations
					Mean		SD		Fold change
Figure	PE	Nicking sgRNA	Precise edits	Indel	Precise edits	Indel	Precise edits	Indel	Precise edits	Indel	p Value
Figure 1B	PE2	None	9.73		9.22167		1.30882
			8.2
			6.8
			10.4
			9.8
			10.4
		Nicking sgRNA1	16.2		16.95		1.49304
			14.5
			17.4
			18.2
			19.1
			16.3
		Nicking sgRNA2	13.4		12.9667		1.29829
			12.2
			11.6
			13.4
			11.8
			15.4
	PE2*	None	14.4		14.35		0.886472		1.55612		0.0019
			16.2
			13.4
			14.2
			14.1
			13.8
		Nicking sgRNA1	28.2		26.0667		1.40436		1.53786		<0.0001
			26.4
			25.5
			25.8
			23.6
			26.9
		Nicking sgRNA2	19.2		18.4333		0.974109		1.42159		0.0007
			17.8
			18.5
			19.3
			16.6
			19.2
	SaKKHPE2*	None	1.9		1.97167		0.322512
			1.67
			1.78
			1.78
			2.06
			2.64
		Nicking sgRNA1	2.37		4.67		1.57634
			3.51
			3.9
			6.89
			6.28
			5.07
		Nicking sgRNA2	3.23		3.625		0.903415
			4.53
			3.16
			3.81
			4.86
			2.16
	ABEmax	None	42.5		41.1		4.54276
			43.5
			39.7
			32.4
			47.3
			41.2

## Sheet: Figure 1c
All raw data and Statistical significance calculations
					Mean		SD		Fold change
Figure	PE	Nicking sgRNA	Precise edits	Indel	Precise edits	Indel	Precise edits	Indel	Precise edits	Indel	p Value
Figure 1C	PE2	None	2.28	0.55	3.05833	0.393333	0.551586	0.179134
			2.73	0.5
			3.21	0.6
			2.66	0.21
			3.82	0.11
			3.65	0.39
		Nicking sgRNA1	6.79	1.88	7.31167	1.715	0.563602	0.118286
			7.21	1.8
			6.54	1.66
			7.33	1.52
			8.2	1.78
			7.8	1.65
		Nicking sgRNA2	4.43	1.68	4.56167	1.60333	0.469696	0.220958
			5.22	1.62
			4.82	1.95
			3.88	1.67
			4.92	1.22
			4.1	1.48
	PE2*	None	5.85	0.49	5.63833	0.333333	0.747717	0.146932	1.8436	0.847458	<0.0001
			5.01	0.4
			6.9	0.5
			5.71	0.2
			5.85	0.1
			4.51	0.31
		Nicking sgRNA1	11.03	2.63	11.32	2.89167	1.16753	0.337413	1.54821	1.6861	<0.0001
			12.75	2.8
			9.11	3.59
			11.18	2.62
			11.47	2.71
			12.38	3
		Nicking sgRNA2	7.27	2.69	7.41333	3.30333	0.65454	0.542453	1.62514	2.06029	<0.0001
			7.62	2.61
			8.57	4.11
			7.45	3.38
			6.35	3.23
			7.22	3.8
	SaKKHPE2*	None	1.38	0.32	1.315	0.291667	0.388534	0.0883962
			1.49	0.34
			1.12	0.24
			1.95	0.44
			1.29	0.25
			0.66	0.16
		Nicking sgRNA1	4.93	1.08	4.21167	1.03333	0.366761	0.366773
			4.11	1.26
			3.9	1.01
			3.82	1.64
			4.14	0.7
			4.37	0.51
		Nicking sgRNA2	2.81	0.93	3.015	0.828333	0.431847	0.210509
			3.67	0.96
			2.88	0.86
			3.2	1.11
			3.25	0.62
			2.28	0.49

## Sheet: Figure 1d
All raw data and Statistical significance calculations
					Mean		SD		Fold change
Figure	PE	Nicking sgRNA	Precise edits	Indel	Precise edits	Indel	Precise edits	Indel	Precise edits	Indel	p Value
Figure 1D	PE2	None	3.79	0.42	3.29167	0.333333	0.358302	0.137921
			3.45	0.4
			3.21	0.5
			3.6	0.2
			2.8	0.1
			2.9	0.38
		Nicking sgRNA1	6.73	1.52	5.58833	0.986667	0.553215	0.348648
			5.21	0.8
			5.19	0.4
			5.8	0.9
			5.4	1.2
			5.2	1.1
		Nicking sgRNA2	4.4	0.86	4.51667	0.843333	0.448764	0.205075
			4.7	0.8
			5.2	1.2
			4.2	0.9
			3.8	0.5
			4.8	0.8
	PE2*	None	6.16	0.5	5.48	0.35	0.63671	0.15	1.66481	1.05	0.0003
			5.51	0.4
			5.39	0.5
			6.19	0.2
			4.28	0.1
			5.35	0.4
		Nicking sgRNA1	13.78	2.79	11.585	1.98	1.95102	0.554316	2.07307	2.00676	<0.0001
			14.19	1.57
			10.73	1.12
			8.48	1.76
			10.66	2.33
			11.67	2.31
		Nicking sgRNA2	8.52	2.45	8.51833	1.87667	0.798486	0.603232	1.88598	2.2253	<0.0001
			9.63	1.81
			9.21	2.54
			8.61	1.68
			7.18	0.72
			7.96	2.06
	SaKKHPE2*	None	1.07	0.26	0.991667	0.183333	0.289564	0.0745356
			1.44	0.17
			1.24	0.14
			0.87	0.3
			0.61	0.15
			0.72	0.08
		Nicking sgRNA1	1.84	1.94	2.92333	1.56833	1.10803	0.482819
			2.74	1.69
			2.15	1.34
			5.11	2.19
			2.23	1.58
			3.47	0.67
		Nicking sgRNA2	2.2	0.51	2.43167	0.75	0.535394	0.272029
			3.28	0.48
			2.33	1.06
			1.84	0.69
			3.01	1.18
			1.93	0.58

## Sheet: Figure 2a
All raw data and Statistical significance calculations
					Mean		SD		Fold change
Figure	PE	Nicking sgRNA	Precise edits	Indel	Precise edits	Indel	Precise edits	Indel	Precise edits	Indel	p Value
Figure 2A +5 G to T	PE2	None	1.49	0.05	1.52	0.0566667	0.339509	0.00942809
			1.12	0.07
			1.95	0.05
		Nicking sgRNA1	4.25	0.57	3.78	0.586667	0.523259	0.135236
			4.04	0.76
			3.05	0.43
		Nicking sgRNA2	2.04	0.24	2.52333	0.543333	0.413468	0.244994
			3.05	0.55
			2.48	0.84
	PE2*	None	4.25	0.1	3.11333	0.0766667	0.903339	0.020548	2.04825	1.35294	0.1598
			2.04	0.08
			3.05	0.05
		Nicking sgRNA1	7.98	1.46	6.52	1.13333	1.14624	0.319305	1.72487	1.93182	0.0003
			6.4	1.24
			5.18	0.7
		Nicking sgRNA2	5.9	1.13	4.44333	1.05333	1.16437	0.122837	1.7609	1.93865	0.0059
			4.38	1.15
			3.05	0.88
Figure 2A +4 3bp deletion	PE2	None	1.2	0.04	1.58333	0.0466667	0.453309	0.00471405
			1.33	0.05
			2.22	0.05
		Nicking sgRNA1	2.38	0.4	2.56	0.493333	0.521983	0.0736357
			2.03	0.58
			3.27	0.5
		Nicking sgRNA2	2.15	0.24	2.92	0.513333	0.551181	0.220504
			3.41	0.78
			3.2	0.52
	PE2*	None	1.71	0.11	2.07667	0.08	0.306413	0.0244949	1.31158	1.71429	0.9983
			2.06	0.08
			2.46	0.05
		Nicking sgRNA1	6.91	1.26	5.96	1.03333	1.05417	0.334797	2.32813	2.09459	<0.0001
			6.48	1.28
			4.49	0.56
		Nicking sgRNA2	3.58	1.11	4.43667	0.99	0.682463	0.0852447	1.51941	1.92857	0.0487
			4.48	0.94
			5.25	0.92
Figure 2A +4 6bp insertion	PE2	None	0.93	0.03	0.933333	0.0466667	0.273537	0.0124722
			0.6	0.06
			1.27	0.05
		Nicking sgRNA1	1.66	0.38	1.83333	0.53	0.303462	0.126754
			1.58	0.69
			2.26	0.52
		Nicking sgRNA2	1.63	0.2	1.64667	0.396667	0.388015	0.177451
			1.18	0.63
			2.13	0.36
	PE2*	None	2.5	0.13	2.26	0.0866667	0.253114	0.0368179	2.42143	1.85714	0.0127
			1.91	0.09
			2.37	0.04
		Nicking sgRNA1	3.33	0.42	3.14333	0.713333	0.554817	0.274388	1.71455	1.34591	0.0146
			3.71	1.08
			2.39	0.64
		Nicking sgRNA2	2.47	1.08	2.86667	0.85	0.775127	0.211187	1.74089	2.14286	0.0312
			2.18	0.9
			3.95	0.57

## Sheet: Figure 2b
All raw data and Statistical significance calculations
					Mean		SD		Fold change
Figure	PE	Nicking sgRNA	Precise edits	Indel	Precise edits	Indel	Precise edits	Indel	Precise edits	Indel	p Value
Figure 2B EMX1 +3 C to T and +8 G to T	SaPE2*	None	4.75	0.03	4.75333	0.0266667	0.665449	0.00471405
			3.94	0.03
			5.57	0.02
		Nicking sgRNA1	11.37	0.89	9.37333	0.586667	1.73025	0.237534
			7.15	0.31
			9.6	0.56
		Nicking sgRNA2	7.72	0.7	7.46333	0.586667	0.681876	0.249978
			8.14	0.82
			6.53	0.24
Figure 2B EMX1 +1 3bp deletion		None	5.48	0.02	4.10667	0.0266667	1.03542	0.00471405
			2.98	0.03
			3.86	0.03
		Nicking sgRNA1	8.35	0.82	9.44667	0.683333	1.09971	0.114407
			10.95	0.54
			9.04	0.69
		Nicking sgRNA2	8.73	0.53	6.74333	0.583333	1.57417	0.215613
			4.88	0.35
			6.62	0.87
Figure 2B EMX1 +1 6bp insertion		None	2.15	0.03	2.72667	0.03	0.759664	0.00816497
			2.23	0.02
			3.8	0.04
		Nicking sgRNA1	5.22	0.41	5.56333	0.563333	0.450654	0.146135
			5.27	0.52
			6.2	0.76
		Nicking sgRNA2	4.31	0.66	3.63	0.503333	0.492409	0.114407
			3.16	0.39
			3.42	0.46

## Sheet: Figure 2c
All raw data and Statistical significance calculations
					Mean		SD		Fold change
Figure	PE	Nicking sgRNA	Precise edits	Indel	Precise edits	Indel	Precise edits	Indel	Precise edits	Indel	p Value
Figure 2C EMX1 +3 C to T and +8 G to T %	SaKKHPE2*	None	0.85	0.03	0.686667	0.0333333	0.130724	0.0124722
			0.53	0.05
			0.68	0.02
		Nicking sgRNA1	1.5	0.27	1.78333	0.316667	0.221259	0.0659966
			2.04	0.27
			1.81	0.41
		Nicking sgRNA2	1.58	0.24	1.84333	0.276667	0.229831	0.0449691
			1.81	0.25
			2.14	0.34
Figure 2C EMX1 +1 3bp deletion %		None	0.83	0.02	0.606667	0.0233333	0.197372	0.00471405
			0.35	0.02
			0.64	0.03
		Nicking sgRNA1	1.14	0.26	1.54	0.31	0.450851	0.0571548
			2.17	0.28
			1.31	0.39
		Nicking sgRNA2	1.63	0.23	1.89	0.243333	0.230362	0.0339935
			1.85	0.21
			2.19	0.29
Figure 2C EMX1 +1 6bp insertion %		None	0.65	0.01	0.426667	0.02	0.169378	0.0141421
			0.24	0.01
			0.39	0.04
		Nicking sgRNA1	1.38	0.06	1.24333	0.196667	0.399694	0.0987702
			1.65	0.24
			0.7	0.29
		Nicking sgRNA2	0.67	0.17	0.72	0.22	0.259615	0.0374166
			1.06	0.26
			0.43	0.23

## Sheet: Figure 2d
All raw data and Statistical significance calculations
					Mean		SD		Fold change
Figure	PE	Nicking sgRNA	Precise edits	Indel	Precise edits	Indel	Precise edits	Indel	Precise edits	Indel	p Value
Figure 2D CCR5 32bp deletion	PE2	None	1.67	0.034	1.82333	0.0376667	0.130979	0.00286744
			1.81	0.038
			1.99	0.041
		Nicking sgRNA1	3.66	0.31	3.55	0.333333	0.532353	0.111455
			4.14	0.48
			2.85	0.21
		Nicking sgRNA2	3.42	0.27	3.91667	0.283333	0.392626	0.0339935
			3.95	0.25
			4.38	0.33
		Nicking sgRNA3	3.8	0.24	4.24333	0.303333	0.324996	0.0758654
			4.57	0.26
			4.36	0.41
	PE2*	None	2.48	0.032	2.69	0.0286667	0.189912	0.00249444	1.47532	0.761062	0.1973
			2.65	0.028
			2.94	0.026
		Nicking sgRNA1	3.84	0.42	3.92	0.473333	0.412149	0.0618241	1.10423	1.42	0.9988
			4.46	0.56
			3.46	0.44
		Nicking sgRNA2	5.17	0.63	5.11	0.55	0.321248	0.0616441	1.30468	1.94118	0.0083
			5.47	0.54
			4.69	0.48
		Nicking sgRNA3	6.01	0.47	6.03333	0.503333	0.543221	0.0249444	1.42184	1.65934	<0.0001
			5.38	0.51
			6.71	0.53
	SaKKHPE2*	None	1.18	0.025	1.16333	0.0216667	0.0784573	0.00286744
			1.25	0.022
			1.06	0.018
		Nicking sgRNA1	2.91	0.224	2.42333	0.179333	0.347595	0.0341793
			2.12	0.141
			2.24	0.173
		Nicking sgRNA2	3.61	0.232	2.96667	0.178	0.457117	0.0467333
			2.59	0.184
			2.7	0.118

## Sheet: Figure 3a
All raw data and Statistical significance calculations
					Mean		SD		Fold change
Figure	PE	Nicking sgRNA	Precise edits	Indel	Precise edits	Indel	Precise edits	Indel	Precise edits	Indel	p Value
Figure 3A E342K installation %	PE2	PE2+None	1.42	0.02	1.97667	0.0466667	0.413468	0.0309121
			2.41	0.09
			2.1	0.03
		Nicking sgRNA1	3.58	1.77	3.37	2.22333	0.152971	0.418755
			3.31	2.78
			3.22	2.12
		Nicking sgRNA2	4.72	1.75	5.89	2.25333	0.833587	0.383522
			6.35	2.33
			6.6	2.68
		Nicking sgRNA3	8.92	1.12	9.98	1.90667	0.796492	0.614564
			10.84	2.62
			10.18	1.98
		Nicking sgRNA4	8.62	2.81	9.13667	1.95667	0.365544	0.639653
			9.41	1.79
			9.38	1.27
	PE2*	PE2*+None	7.21	0.12	6.41667	0.103333	0.689025	0.0169967	3.24621	2.21429	0.0004
			5.53	0.11
			6.51	0.08
		Nicking sgRNA1	9.7	3.63	9.8	3.84667	0.94163	0.682853	2.90801	1.73013	<0.0001
			8.7	3.14
			11	4.77
		Nicking sgRNA2	11.62	4.07	13.4433	2.90667	1.38661	0.912956	2.2824	1.28994	<0.0001
			13.73	1.84
			14.98	2.81
		Nicking sgRNA3	12.62	2.08	14.88	2.32667	2.62465	0.474154	1.49098	1.22028	<0.0001
			18.56	1.91
			13.46	2.99
		Nicking sgRNA4	14.47	2.25	15.85	1.78	1.35988	0.523259	1.73477	0.90971	<0.0001
			17.7	2.04
			15.38	1.05
	SaKKHPE2*	SaKKHPE2*+None	1.21	0.04	1.13667	0.03	0.0713364	0.00816497
			1.04	0.03
			1.16	0.02
		SaKKHPE2*+Nicking sgRNA1	3.56	1.21	3.84	1.15333	0.272886	0.172111
			3.75	0.92
			4.21	1.33
		SaKKHPE2*+Nicking sgRNA2	4.21	1.44	4.36	1.41333	0.827406	0.180616
			3.43	1.18
			5.44	1.62

## Sheet: Figure 3d
All raw data and Statistical significance calculations
	PE2-HA	PE2*-HA	p Value
	42.99	80.58	9.77006e-25
	36.52	80.6
	54.46	81.17
	48.3	80.69
	46.81	77.08
	45.14	78.47
	47.83	78.34
	46.72	76.17
	52.22	82.47
	53.11	80.74
	50.25	84.41
	48.57	80.12
	51.44	84
	52.35	83.51
	41.64	83.77
	47.5	91.15
	54.21	88.48
	51.66	86.66
	55.25	88.01
	44.85	80.1

## Sheet: Figure 3f
All raw data and Statistical significance calculations
					Mean		SD		Fold change
Figure	PE	Nicking sgRNA	Precise edits	Indel	Precise edits	Indel	Precise edits	Indel	Precise edits	Indel	p Value
Figure 3D K342E Correction %	PE2	PE2+Nicking sgRNA3	2.35	0.51	2.17333	0.403333	0.581053	0.0946338					0.51	2.35
			1.39	0.28									0.28	1.39
			2.78	0.42									0.42	2.78
	PE2*	PE2*+Nicking sgRNA3	5.22	2.07	6.69	2.77	1.45961	0.555938	3.07822	6.86777	0.0028		2.07	5.22
			8.68	3.43									3.43	8.68
			6.17	2.81									2.81	6.17

[truncated: 5 more sheets: Figure 4d, Figure 4h, Figure 5c, Figure 5d, Figure 5e]
